# Supplementary material for: Multivessel vs. Culprit Vessel-Only Percutaneous Coronary Intervention for ST-Segment Elevation Myocardial Infarction in Patients With Cardiogenic Shock: An Updated Systematic Review and Meta-Analysis
Source: Front Cardiovasc Med. 2022 Apr 15;9:735636. doi: 10.3389/fcvm.2022.735636 (PMC9051032; doi:10.3389/fcvm.2022.735636)
Supplement: Supplementary file 1 [file Data_Sheet_1.XLSX]

## Sheet: Sheet1
STEMI with multivessel disease			MV PCI		CO PCI
All-Cause Mortality (In-Hospital)	Author	Year	Events	Total	Events	Total
	Di Mario et al	2004	1	52	0	17
	Corpus et al	2004	5	26	20	354
	Varani et al	2008	8	147	6	156
	Qarawani et al	2008	4	95	1	25
	Cavender et al	2009	88	3134	586	25802
	Hannan et al	2010	17	503	10	503
	Politi et al	2010	2	65	7	84
	Abe et al	2013	11	54	12	220
			MV PCI		CO PCI
All-Cause Mortality (12 Months)	Author	Year	Events	Total	Events	Total
	Di Mario et al	2004	1	52	0	17
	Corpus et al	2004	5	26	42	354
	Qarawani et al	2008	9	95	2	25
	Khattab et al	2008	2	28	3	45
	Hannan et al	2010	36	503	28	503
	Kornowski et al	2011	25	275	9	393
	Abe	2014	17	54	24	220
	Gerschlick	2015	4	150	10	146
			MV PCI		CO PCI
MACE (Short Term, 30-Day or In-Hospital )	Author	Year	Events	Total	Events	Total
	Corpus et al	2004	6	17	52	354
	Di Mario et al	2004	2	52	0	17
	Khattab et al	2008	3	28	4	45
			MV PCI		CO PCI
MACE (12 Months )	Author	Year	Events	Total	Events	Total
	Corpus et al	2004	9	26	98	354
	Di Mario et al	2004	11	52	6	17
	Gerschlick	2015	15	150	31	146
	Khattab et al	2008	6	28	12	45
	Kornowski et al	2011	50	275	53	393
			MV PCI		CO PCI
Stent Thrombosis	Author	Year	Events	Total	Events	Total
	Kornowski et al	2011	6	54	12	220
	Abe	2014	16	275	393	16
			MV PCI		CO PCI
Cardic Death (12-30 months)	Author	Year	Events	Total	Events	Total
	Gerschlick	2015	2	150	7	146
	Politi et al	2010	4	65	10	84
	Wald et al	2013	4	234	10	231
			MV PCI		CO PCI
Target vessel revascularization (12 months)	Author	Year	Events	Total	Events	Total
	Corpus et al	2004	3	26	53	354
	Khattab et al	2008	5	28	9	45
	Kornowski et al	2011	24	275	32	393
	Abe	2014	7	54	31	220
	Gerschlick	2015	8	150	16	146
			MV PCI		CO PCI
Total repeat revascularization (2-2.5 months)	Author	Year	Events	Total	Events	Total
	Politi et al	2010	6	65	28	84
	Wald et al	2013	16	234	46	231

## Sheet: Sheet2
NSTE-ACS with multivessel disease			MV PCI		CO PCI
All-Cause Mortality (Long-term)	Author	Year	Events	Total	Events	Total
	Brener	2002	2	66	5	224
	Shishehbor	2007	72	479	100	761
	Zapata	2009	4	201	8	405
	Kim	2011	45	1011	57	908
	Lee	2011	11	179	13	187
	Onuma	2013	79	611	69	379
	Palmer		1	71	0	80
	Hassanin	2014	16	609	70	2255
			MV PCI		CO PCI
MI	Author	Year	Events	Total	Events	Total
	Brener	2002	4	66	18	224
	Shishehbor	2007	18	479	39	761
	Zapata	2009	1	201	5	405
	Kim	2011	5	1011	15	908
	Lee	2011	6	179	9	187
	Onuma	2013	29	611	9	379
	Palmer		0	71	1	80
	Hassanin		80	609	233	2255
			MV PCI		CO PCI
Repeat revascularisation	Author	Year	Events	Total	Events	Total
	Brener	2002	8	66	45	224
	Shishehbor	2007	96	479	171	761
	Zapata	2009	15	201	56	405
	Kim	2011	57	1011	62	908
	Lee	2011	24	179	54	187
	Onuma	2013	78	611	38	379
	Palmer		6	71	16	80
	Hassanin		89	609	302	2255
			MV PCI		CO PCI
MACE	Author	Year	Events	Total	Events	Total
	Brener	2002	14	66	52	224
	Shishehbor	2007	168	479	274	761
	Zapata	2009	19	201	66	405
	Kim	2011	107	1011	134	908
	Lee	2011	35	179	61	187
	Onuma	2013	159	611	106	379
	Palmer		7	71	13	80
	Hassanin		143	609	470	2255

## Sheet: Sheet3
STEMI with CS			MV PCI		CO PCI
Short-term mortality	Author	Year	Events	Total	Events	Total
	Bauer et al	2012	31	64	81	214
	Cavender et al	2009	158	433	737	2654
	Cavebder et al	2013	14	32	10	32
	Hambraeus et al	2016	19	67	106	263
	Jaguszewski et al	2013	38	85	62	158
	Mylotte et al	2013	36	66	80	103
	Park et al	2015	2	83	22	236
	van der Schaaf et al	2010	19	37	60	124
	Yang et al	2014	19	60	68	278
	Zeymer et al	2015	57	121	160	434
	Zeymer et al	2016	53	109	89	197
			MV PCI		CO PCI
Long-term mortality (6 Months)	Author	Year	Events	Total	Events	Total
	Mylotte et al	2013	37	66	82	103
	Park et al	2015	4	83	31	236
	Yang et al	2014	21	60	85	278
			MV PCI		CO PCI
Long-term mortality (12 Months)	Author	Year	Events	Total	Events	Total
	Cavebder et al	2013	19	32	15	32
	Hambraeus et al	2016	24	67	124	263
	Jager	2014	1	20	3	50
	van der Schaaf et al	2010	22	37	65	124
	Zeymer et al	2016	63	108	102	197
			MV PCI		CO PCI
Cardiovascular death (6 Months)	Author	Year	Events	Total	Events	Total
	Mylotte et al	2013	27	66	63	103
	Park et al	2015	4	83	23	236
	Yang et al	2014	21	60	78	278
			MV PCI		CO PCI
Cardiovascular death (12 Months)	Author	Year	Events	Total	Events	Total
	Zeymer et al	2016	28	108	62	197
			MV PCI		CO PCI
Reinfraction (6 Months)	Author	Year	Events	Total	Events	Total
	Mylotte et al	2013	2	66	1	103
	Park et al	2015	3	83	1	236
	Yang et al	2014	0	60	5	278
			MV PCI		CO PCI
Reinfraction (12 Months)	Author	Year	Events	Total	Events	Total
	Hambraeus et al	2016	7	67	16	263
	Zeymer et al	2016	4	45	9	95
			MV PCI		CO PCI
Repeat revasculariztion (6 Months)	Author	Year	Events	Total	Events	Total
	Mylotte et al	2013	16	66	18	103
	Park et al	2015	8	83	17	236
	Yang et al	2014	4	60	13	278
			MV PCI		CO PCI
Repeat revasculariztion (12 Months)	Author	Year	Events	Total	Events	Total
	Hambraeus et al	2016	5	67	32	263
	Zeymer et al	2016	10	45	22	95
			MV PCI		CO PCI
In-hospital stroke	Author	Year	Events	Total	Events	Total
	Bauer et al	2012	0	64	2	205
	Cavender et al	2009	11	433	39	2654
	Hambraeus et al	2016	2	67	12	263
	Jaguszewski et al	2013	5	84	5	158
	Park et al	2015	1	83	1	236
	Yang et al	2014	1	60	5	278
	Zeymer et al	2015	1	121	0	434
	Zeymer et al	2016	1	56	0	108
			MV PCI		CO PCI
Renal failure	Author	Year	Events	Total	Events	Total
	Bauer et al	2012	3	58	11	196
	Cavender et al	2009	42	433	197	2654
	Hambraeus et al	2016	3	67	5	263
	Park et al	2015	1	83	3	236
	Zeymer et al	2015	7	45	9	148
	Zeymer et al	2016	18	109	36	198
			MV PCI		CO PCI
Major bleeding	Author	Year	Events	Total	Events	Total
	Bauer et al	2012	3	62	9	200
	Cavender et al	2009	60	433	33	2654
	Hambraeus et al	2016	2	67	6	263
	Park et al	2015	0	83	2	236
	Yang et al	2014	0	60	3	278
	Zeymer et al	2015	1	44	5	147
	Zeymer et al	2016	24	109	42	198

## Sheet: Sheet4
AMI with CS			MV PCI		CO PCI
Short-term mortality	Author	Year	Events	Total	Events	Total
	Zeymer et al	2016	75	167	119	284
	Zeymer et al	2015	81	173	201	562
	Park et al	2015	13	124	56	386
	Yang et al	2014	19	60	68	278
	Cavebder et al	2013	20	43	42	156
	Bauer et al	2012	40	82	95	254
	Cavender et al	2009	158	433	737	2654
			MV PCI		CO PCI
Long-term mortality	Author	Year	Events	Total	Events	Total
	Zeymer et al	2016	91	167	149	284
	Park et al	2015	16	124	69	386
	Yang et al	2014	21	60	85	278
	Cavebder et al	2013	32	43	101	156
	Mylotte et al	2013	37	66	82	103
	Van der Schaaf et al	2010	22	37	66	124
	Webb et al	2003	7	9	26	57
			MV PCI		CO PCI
MI at Short-term follow up	Author	Year	Events	Total	Events	Total
	Zeymer et al	2016	1	92	6	162
	Zeymer et al	2015	1	173	7	562
	Mylotte et al	2013	2	66	1	103
	Bauer et al	2012	3	82	8	254
			MV PCI		CO PCI
Stroke	Author	Year	Events	Total	Events	Total
	Zeymer et al	2016	0	92	0	162
	Park et al	2015	1	124	2	386
	Yang et al	2014	1	60	5	278
	Bauer et al	2012	1	82	2	254
	Cavender et al	2009	11	433	40	2654
			MV PCI		CO PCI
Acute renal failure	Author	Year	Events	Total	Events	Total
	Zeymer et al	2016	17	92	33	162
	Zeymer et al	2015	16	173	24	562
	Park et al	2015	2	124	5	386
	Bauer et al	2012	3	82	14	254
	Cavender et al	2009	42	433	197	2654
			MV PCI		CO PCI
Bleeding	Author	Year	Events	Total	Events	Total
	Zeymer et al	2016	3	92	7	162
	Zeymer et al	2015	3	173	18	562
	Park et al	2015	0	124	4	386
	Yang et al	2014	0	60	3	278
	Bauer et al	2012	6	82	12	254
	Cavender et al	2009	60	433	331	2654

## Sheet: Sheet5
All-cause mortality (short-term)
Author	Year	Events	Total	Events	Total	Group
Di Mario et al	2004	1	52	0	17	STEMI with multivessel disease
Corpus et al	2004	5	26	20	354	STEMI with multivessel disease
Varani et al	2008	8	147	6	156	STEMI with multivessel disease
Qarawani et al	2008	4	95	1	25	STEMI with multivessel disease
Cavender et al	2009	88	3134	586	25802	STEMI with multivessel disease
Hannan et al	2010	17	503	10	503	STEMI with multivessel disease
Politi et al	2010	2	65	7	84	STEMI with multivessel disease
Abe et al	2013	11	54	12	220	STEMI with multivessel disease
Bauer et al	2012	31	64	81	214	STEMI with multivessel disease and CS
Cavender et al	2009	158	433	737	2654	STEMI with multivessel disease and CS
Cavebder et al	2013	14	32	10	32	STEMI with multivessel disease and CS
Hambraeus et al	2016	19	67	106	263	STEMI with multivessel disease and CS
Jaguszewski et al	2013	38	85	62	158	STEMI with multivessel disease and CS
Mylotte et al	2013	36	66	80	103	STEMI with multivessel disease and CS
Park et al	2015	2	83	22	236	STEMI with multivessel disease and CS
van der Schaaf et al	2010	19	37	60	124	STEMI with multivessel disease and CS
Yang et al	2014	19	60	68	278	STEMI with multivessel disease and CS
Zeymer et al	2015	57	121	160	434	STEMI with multivessel disease and CS
Zeymer et al	2016	53	109	89	197	STEMI with multivessel disease and CS
Zeymer et al	2016	75	167	119	284	AMI with multivessel disease and CS
Zeymer et al	2015	81	173	201	562	AMI with multivessel disease and CS
Bauer et al	2012	40	82	95	254	AMI with multivessel disease and CS
All-cause mortality (long-term)
Author	Year	Events	Total	Events	Total	Group
Di Mario et al	2004	1	52	0	17	STEMI with multivessel disease
Corpus et al	2004	5	26	42	354	STEMI with multivessel disease
Qarawani et al	2008	9	95	2	25	STEMI with multivessel disease
Khattab et al	2008	2	28	3	45	STEMI with multivessel disease
Hannan et al	2010	36	503	28	503	STEMI with multivessel disease
Kornowski et al	2011	25	275	9	393	STEMI with multivessel disease
Abe et al	2014	17	54	24	220	STEMI with multivessel disease
Gerschlick et al	2015	4	150	10	146	STEMI with multivessel disease
Brener	2002	2	66	5	224	NSTE-ACS with multivessel disease
Shishehbor	2007	72	479	100	761	NSTE-ACS with multivessel disease
Zapata	2009	4	201	8	405	NSTE-ACS with multivessel disease
Kim	2011	45	1011	57	908	NSTE-ACS with multivessel disease
Lee	2011	11	179	13	187	NSTE-ACS with multivessel disease
Onuma	2013	79	611	69	379	NSTE-ACS with multivessel disease
Palmer	2004	1	71	0	80	NSTE-ACS with multivessel disease	Study	Year	a	b	c	d
Hassanin	2014	16	609	70	2255	NSTE-ACS with multivessel disease	Cavebder et al.	2013	19	32	15	32
Mylotte et al	2013	37	66	82	103	STEMI with CS	Hambraeus et al.	2016	24	67	124	263
Park et al	2015	4	83	31	236	STEMI with CS	Lee et al.	2018	53	260	126	399
Yang et al	2014	21	60	85	278	STEMI with CS	McNeice et al.	2018	68	153	103	315
Cavebder et al	2013	19	32	15	32	STEMI with CS	Mylotte et al.	2013	37	66	82	103
Hambraeus et al	2016	24	67	124	263	STEMI with CS	Park et al.	2015	4	83	31	236
Jager	2014	1	20	3	50	STEMI with CS	van der Schaaf et al.	2010	22	37	65	124
van der Schaaf et al	2010	22	37	65	124	STEMI with CS	Yang et al.	2014	21	60	85	278
Zeymer et al	2016	63	108	102	197	STEMI with CS	Zeymer et al.	2016	63	109	102	197
Zeymer et al	2016	91	167	149	284	AMI with CS	Jager et al.	2014	1	20	3	50
Park et al	2015	16	124	69	386	STEMI with CS
Yang et al	2014	21	60	85	278	AMI with CS
Cavebder et al	2013	32	43	101	156	STEMI with CS
Mylotte et al	2013	37	66	82	103	AMI with CS
Van der Schaaf et al	2010	22	37	66	124	AMI with CS
Webb et al	2003	7	9	26	57	AMI with CS
Lee et al	2018	53	260	126	399	STEMI with CS
McNeice et al	2018	104	235	135	414	AMI with CS
MACE
Author	Year	Events	Total	Events	Total	Group
Corpus et al	2004	9	26	98	354	STEMI with multivessel disease
Di Mario et al	2004	11	52	6	17	STEMI with multivessel disease
Gerschlick	2015	15	150	31	146	STEMI with multivessel disease
Khattab et al	2008	6	28	12	45	STEMI with multivessel disease
Kornowski et al	2011	50	275	53	393	STEMI with multivessel disease
Brener et al	2002	14	66	52	224	NSTE-ACS with multivessel disease
Shishehbor et al	2007	168	479	274	761	NSTE-ACS with multivessel disease
Zapata et al	2009	19	201	66	405	NSTE-ACS with multivessel disease
Kim et al	2011	107	1011	134	908	NSTE-ACS with multivessel disease
Lee et al	2011	35	179	61	187	NSTE-ACS with multivessel disease
Onuma et al	2013	159	611	106	379	NSTE-ACS with multivessel disease
Palmer et al		7	71	13	80	NSTE-ACS with multivessel disease
Hassanin et al		143	609	470	2255	NSTE-ACS with multivessel disease
Mortality (cardic and non-cardic death)
Author	Year	Events	Total	Events	Total	Group
Gerschlick et al	2015	2	150	7	146	STEMI with multivessel disease	Mylotte et al.	2013	27	66	63	103
Politi et al	2010	4	65	10	84	STEMI with multivessel disease	Park et al.	2015	4	83	23	236
Wald et al	2013	4	234	10	231	STEMI with multivessel disease	Yang et al.	2014	21	60	78	278
Mylotte et al	2013	27	66	63	103	STEMI with CS	Zeymer et al.	2016	28	108	62	197
Park et al	2015	4	83	23	236	STEMI with CS	Lee et al.	2018	43	260	109	399
Yang et al	2014	21	60	78	278	STEMI with CS
Zeymer et al	2016	28	108	62	197	STEMI with CS
Repeat revascularisation
Author	Year	Events	Total	Events	Total	Group
Brener et al	2002	8	66	45	224	NSTE-ACS with multivessel disease
Shishehbor et al	2007	96	479	171	761	NSTE-ACS with multivessel disease
Zapata et al	2009	15	201	56	405	NSTE-ACS with multivessel disease
Kim et al	2011	57	1011	62	908	NSTE-ACS with multivessel disease
Lee et al	2011	24	179	54	187	NSTE-ACS with multivessel disease
Onuma et al	2013	78	611	38	379	NSTE-ACS with multivessel disease
Palmer et al		6	71	16	80	NSTE-ACS with multivessel disease
Hassanin et al		89	609	302	2255	NSTE-ACS with multivessel disease	Hambraeus et al.	2016	5	67	32	263
Mylotte et al	2013	16	66	18	103	STEMI with CS	Lee et al.	2018	16	260	36	399
Park et al	2015	8	83	17	236	STEMI with CS	Mylotte et al.	2013	16	66	18	103
Yang et al	2014	4	60	13	278	STEMI with CS	Park et al.	2015	8	83	17	236
Hambraeus et al	2016	5	67	32	263	STEMI with CS	Thiele et al.	2017	8	209	44	206
Zeymer et al	2016	10	45	22	95	STEMI with CS	Yang et al	2014	4	60	13	278
Corpus et al	2004	3	26	53	354	STEMI with multivessel disease	Zeymer et al	2016	10	45	22	95
Khattab et al	2008	5	28	9	45	STEMI with multivessel disease
Kornowski et al	2011	24	275	32	393	STEMI with multivessel disease
Abe et al	2014	7	54	31	220	STEMI with multivessel disease
Gerschlick et al	2015	8	150	16	146	STEMI with multivessel disease
MI
Author	Year	Events	Total	Events	Total	Group
Brener et al	2002	4	66	18	224	NSTE-ACS with multivessel disease
Shishehbor et al	2007	18	479	39	761	NSTE-ACS with multivessel disease
Zapata et al	2009	1	201	5	405	NSTE-ACS with multivessel disease
Kim et al	2011	5	1011	15	908	NSTE-ACS with multivessel disease
Lee et al	2011	6	179	9	187	NSTE-ACS with multivessel disease
Onuma et al	2013	29	611	9	379	NSTE-ACS with multivessel disease
Palmer et al		0	71	1	80	NSTE-ACS with multivessel disease
Hassanin et al		80	609	233	2255	NSTE-ACS with multivessel disease
Zeymer et al	2016	1	92	6	162	AMI with CS	Bauer et al.	2012	2	64	7	214
Zeymer et al	2015	1	173	7	562	AMI with CS	Hambraeus et al.	2016	7	67	16	263
Mylotte et al	2013	2	66	1	103	AMI with CS	Lee et al.	2018	5	260	10	399
Bauer et al	2012	3	82	8	254	AMI with CS	Mylotte et al.	2013	2	66	1	103
Mylotte et al	2013	2	66	1	103	STEMI with CS	Park et al.	2015	3	83	1	236
Park et al	2015	3	83	1	236	STEMI with CS	Yang et al.	2014	0	60	5	278
Yang et al	2014	0	60	5	278	STEMI with CS	Thiele et al.	2017	3	209	2	206
Hambraeus et al	2016	7	67	16	263	STEMI with CS	Zeymer et al.	2015	1	121	5	434
Zeymer et al	2016	4	45	9	95	STEMI with CS	Zeymer et al.	2016	4	45	9	95
Stroke
Author	Year	Events	Total	Events	Total	Group
Bauer et al	2012	0	64	2	205	STEMI with CS	Bauer et al.	2012	0	64	2	205
Cavender et al	2009	11	433	39	2654	STEMI with CS	Cavender et al.	2009	11	433	39	2654
Hambraeus et al	2016	2	67	12	263	STEMI with CS	Hambraeus et al.	2016	2	67	12	263
Jaguszewski et al	2013	5	84	5	158	STEMI with CS	Jaguszewski et al.	2013	5	84	5	158
Park et al	2015	1	83	1	236	STEMI with CS	Park et al.	2015	1	83	1	236
Yang et al	2014	1	60	5	278	STEMI with CS	Thiele et al.	2018	6	209	7	206
Zeymer et al	2015	1	121	0	434	STEMI with CS	Yang et al.	2014	1	60	5	278
Zeymer et al	2016	1	56	0	108	STEMI with CS	Zeymer et al.	2015	1	121	0	434
Zeymer et al	2016	0	92	0	162	AMI with CS	Zeymer et al.	2016	1	56	0	108
Park et al	2015	1	124	2	386	AMI with CS
Yang et al	2014	1	60	5	278	AMI with CS
Bauer et al	2012	1	82	2	254	AMI with CS
Cavender et al	2009	11	433	40	2654	AMI with CS
Renal failure
Author	Year	Events	Total	Events	Total	Group
Bauer et al	2012	3	58	11	196	STEMI with CS	Bauer et al.	2012	3	58	11	196
Cavender et al	2009	42	433	197	2654	STEMI with CS	Cavender et al.	2009	42	433	197	2654
Hambraeus et al	2016	3	67	5	263	STEMI with CS	Hambraeus et al.	2016	3	67	5	263
Park et al	2015	1	83	3	236	STEMI with CS	Park et al.	2015	1	83	3	236
Zeymer et al	2015	7	45	9	148	STEMI with CS	Thiele et al.	2018	35	209	25	206
Zeymer et al	2016	18	109	36	198	STEMI with CS	Zeymer et al.	2015	7	45	9	148
Zeymer et al	2016	17	92	33	162	AMI with CS	Zeymer et al.	2016	18	109	36	198
Zeymer et al	2015	16	173	24	562	AMI with CS	Yang et al.	2014	1	60	5	278
Park et al	2015	2	124	5	386	AMI with CS	Jaguszewski et al.	2013	5	84	5	158
Bauer et al	2012	3	82	14	254	AMI with CS
Cavender et al	2009	42	433	197	2654	AMI with CS
Bleeding
Author	Year	Events	Total	Events	Total	Group
Bauer et al	2012	3	62	9	200	STEMI with CS	Bauer et al.	2012	3	62	9	200
Cavender et al	2009	60	433	33	2654	STEMI with CS	Cavender et al.	2009	60	433	33	2654
Hambraeus et al	2016	2	67	6	263	STEMI with CS	Hambraeus et al.	2016	2	67	6	263
Park et al	2015	0	83	2	236	STEMI with CS	Park et al.	2015	0	83	2	236
Yang et al	2014	0	60	3	278	STEMI with CS	Thiele et al.	2018	46	209	34	206
Zeymer et al	2015	1	44	5	147	STEMI with CS	Yang et al.	2014	0	60	3	278
Zeymer et al	2016	24	109	42	198	STEMI with CS	Zeymer et al.	2015	1	44	5	147
Zeymer et al	2016	3	92	7	162	AMI with CS	Zeymer et al.	2016	24	109	42	198
Zeymer et al	2015	3	173	18	562	AMI with CS
Park et al	2015	0	124	4	386	AMI with CS
Yang et al	2014	0	60	3	278	AMI with CS
Bauer et al	2012	6	82	12	254	AMI with CS
Cavender et al	2009	60	433	331	2654	AMI with CS
